# Supplementary material for: The Invisible Prevalence of Citizen Science in Global Research: Migratory Birds and Climate Change
Source: PLoS One. 2014 Sep 3;9(9):e106508. doi: 10.1371/journal.pone.0106508 (PMC4153593; doi:10.1371/journal.pone.0106508)
Supplement: Appendix S1 — Research papers in Knudsen et al. [34], classified as involving data from citizen science (yes = 1, no = 0). (XLS) [file pone.0106508.s001.xls]

## Sheet: Table
explicit abt use of "citizen science" (yes=1, no=0)	explicit abt use of "volunteers" (yes=1, no=0)	large-scale coordinated scheme	local volunteers with protocol (e.g., ringers)	local volunteers groups (with routines)	other volunteer sources (e.g., diaries)	museum	contacted author or data provider	author responded	ringer, bander, bird-watcher, people, public, naturalist	naming of specific program (1/0)	mention of general program	types of citizen science participation	CitSci (y=1, n=0)	#	direct	indirect	Reference	claim 1	claim 2	claim 3	claim 4	claim 5	claim 6	claim 7	claim 8	claim 9	claim 10
													0	1	1		Ahola, M., Laaksonen, T., Eeva, T. & Lehikoinen, E. (2007). Climate change can alter competitive relationships between resident and migratory birds. Journal of Animal Ecology 76, 1045–1052										1
0	1	0	1	0	0	0			1	1		Ringers (Jurmo Bird Observatory in Finland & Ringing Centre of Finnish Museum of Natural History)	1	1	1		Ahola, M., Laaksonen, T., Sippola, K., Eeva, T., Rainio, K.&Lehikoinen, E. (2004). Variation in climate warming along the migration route uncouples arrival and breeding dates. Global Change Biology 10, 1610–1617.	1				1		1
													0	1	1		Åkesson, S., Walinder, G., Karlsson, L. & Ehnbom, S. (2001). Reed warbler orientation: Initiation of nocturnal migratory flights in relation to visibility of celestial cues at dusk. Animal Behaviour 61, 181–189.						1
													0	1	1		Alatalo, R. V., Lundberg, A.&Glynn, C. (1986). Female pied flycatchers choose territory quality and not male characteristics. Nature 323, 152–153.								1
													0	1	1		Askeyev, O. V., Sparks, T. H., Askeyev, I. V.&Tryjanowski, P. (2007). Is earlier spring migration of Tatarstan warblers expected under climate warming? International Journal of Biometeorology 51, 459–463.	1
													0	1	1		Askeyev, O. V., Sparks, T. H., Askeyev, I. V., Tishin, D. V. & Tryjanowski, P. (2010). East versus West: contrasts in phenological patterns? Global Ecology and Biogeography 19, 783–793.	1
0	0	0	0	0	1	0			1			naturalists	1	1	1		Askeyev, O. V., Sparks, T.H.&Askeyev, I. V. (2009). Earliest recorded Tatarstan skylark in 2008: non-linear response to temperature suggests advances in arrival dates may accelerate. Climate Research 38, 189–192.	1
0	1	1	0	0	0	0				1		BTO Common Bird Census & Nest Record Scheme	1	1	1		Baillie, S. R. & Peach, W. J. (1992). Population limitation in Palearctic-African migrant passerines. Ibis 134, 120–132.									1
													0	1	1		Balbontín, J., Møller, A.P., Hermosell, I.G., Marzal, A., Reviriego, M. & de Lope, F. (2009). Individual responses in spring arrival date to ecological conditions during winter and migration in a migratory bird. Journal of Animal Ecology 78, 981–989.	1				1
0	0	1	1	0	0	1				1		museum specimens, ringers, website project African Migrants	1	1	1		Barbet-Massin, M., Walther, B. A., Thuiller, W., Rahbek, C. & Jiguet, F. (2009). Potential impacts of climate change on the winter distribution of Afro-Palaearctic migrant passerines. Biology Letters 5, 248–251.			1
0	0	0	0	1	0	0			1		1	bird observer groups	1	1	1		Beaumont, L. J., McAllan, I. A. W. & Hughes, L. (2006). A matter of timing: Changes in the first date of arrival and last date of departure of Australianmigratory birds. Global Change Biology 12, 1339–1354.	1
													0	1	1		Bell, C. P. (2007). Climate change and spring migration in the Yellow Wagtail Motacilla flava: An Afrotropical perspective. Journal of Ornithology 148 (Suppl 2), S495–S499.						1
													0	1	1		Bensch, S., Grahn, M., Mu¨ller, N., Gay, L. & Åkesson, S. (2009). Genetic, morphological, and feather isotope variation of migratory willow warblers show gradual divergence in a ring. Molecular Ecology 18, 3087–3096.			1
0	0	0	1	0	0	0	1	1	1			ringers	1				Berthold, P. (1991). Patterns of avian migration in light of current global ‘greenhouse’ effects: A central European perspective. In Proceedings of the 20th International Ornithological Congress, pp. 780–786.		1
0	0	0	1	0	0	0			1	1		EURING / ringers	1	1	1		Berthold, P., Fiedler, W., Schlenker, R. & Querner, U. (1998). 25-year study of the population development of central European songbirds: A general decline most evident in long-distance migrants. Naturwissenschaften 85, 350–353. http://link.springer.com/article/10.1007/s001140050514									1
0	0	0	1	0	0	0	1	1	1			ringers	1			1	Berthold, P., Gwinner, E., Klein, H. & Westrich, P. (1972). Beziehungen zwischen zugunruhe und zugablauf bei Garten-und Mönchsgrasmücke (Sylvia borin und S. atricapilla). Zeitschrift für Tierpsychologie 30, 26–35		1
0	0	0	1	0	0	0			1	1		EURING / ringers	1	1		1	Berthold, P., Helbig, A. J., Mohr, G.&Querner, U. (1992). Rapid microevolution of migratory behavior in a wild bird species. Nature 360, 668–670.			1
0	1	0	1	0	0	0			1	1		EURING / ringers	1	1	1		Both, C. & te Marvelde, L. (2007). Climate change and timing of avian breeding and migration throughout Europe. Climate Research 35, 93–105.	1	1			1		1
													0	1	1		Both, C. & Visser, M. E. (2001). Adjustment to climate change is constrained by arrival date in a long-distance migrant bird. Nature 411, 296–298.		1			1
0	0	0	1	0	0	0			1	1		EURING / ringers	1	1	1		Both, C. (2010). Flexibility of timing of avian migration to climate change masked by environmental constraints en route. Current Biology 20, 243–248.						1	1
													0	1	1		Both, C., Bijlsma, R.G. & Visser, M. E. (2005). Climatic effects on timing of spring migration and breeding in a long-distance migrant, the pied flycatcher Ficedula hypoleuca. Journal of Avian Biology 36, 368–373.	1				1			1
													0	1	1		Both, C., Bouwhuis, S., Lessells, C.M. & Visser, M. E. (2006). Climate change and population declines in a long-distance migratory bird. Nature 441, 81–83.								1	1
													0	1	1		Both, C., Van Turnhout,C. A. M., Bijlsma, R.G., Siepel, H., Van Strien, A. J. & Foppen, R. P. B. (2010). Avian population consequences of climate change are most severe for long-distance migrants in seasonal habitats. Proceedings of the Royal Society of London, Series B: Biological Sciences 277, 1259–1266.									1
													0	1	1		Both, C.,van Asch, M., Bijlsma, R.G., van den Burg, A.B. & Visser, M. E. (2009). Climate change and unequal phenological changes across four trophic levels: Constraints or adaptations. Journal of Animal Ecology 78, 73–83.								1
0	1	1	0	0	0	0				1		Finnish Breeding Bird Atlas	1	1	1		Brommer, J. E. (2004). The range margins of northern birds shift polewards. Annales Zoologici Fennici 41, 391–397.			1
													0	1		1	Brown, C. R. & Brown, M. B. (2000). Weather-mediated natural selection on arrival time in cliff swallows (Petrochelidon pyrrhonota). Behavioral Ecology and Sociobiology 47, 339–345.					1			1
													0	1		1	Brown, C. R.&Brown, M. B. (1998). Intense natural selection on body size andwing and tail asymmetry in cliff swallows during severe weather. Evolution 52, 1461–1475.	1								1
0	0	0	0	1	0	0				1		Records of first arrival dates from Cayuga Bird Club & Wocester County Ornithological Society	1	1	1		Butler, C. J. (2003). The disproportionate effect of global warming on the arrival dates of short-distance migratory birds in North America. Ibis 145, 484–495.	1	1
													0	1	1		Charmantier, R.H., A. McCleery, Cole, L.R., Perrins, C., Kruuk, L. E. B. & Sheldon, B. C. (2008). Adaptive phenotypic plasticity in response to climate change in a wild bird population. Science 320, 800–803.					1
													0	1		1	Chernetsov, N., Berthold, P. & Querner, U. (2004). Migratory orientation of first-year white storks (Ciconia ciconia): Inherited information and social interactions. Journal of Experimental Biology 207, 937–943.				1
													0	1		1	Chernetsov, N., Kishkinev, D. & Mouritsen, H. (2008). A long-distance avian migrant compensates for longitudinal displacement during spring migration. Current Biology 18, 188–190.				1
													0	1		1	Conklin, J. R., Battley, P. F., Potter, M. A. & Fox, J. W. (2010). Breeding latitude drives individual schedules in a trans-hemispheric migrant bird. Nature Communications 1, 67.							1
													0	1	1		Coppack, T. & Both, C. (2002). Predicting life-cycle adaptation of migratory birds to global climate change. Ardea 90, 369–378.				1				1
													0	1	1		Coppack, T., Pulido, F. & Berthold, P. (2001). Photoperiodic response to early hatching in a migratory bird species. Oecologia 128, 181–186.				1
													0	1	1		Coppack, T., Tindemans, I., Czischz, M., Van der Linden, A., Berthold, P. & Pulido, F. (2008). Can long-distance migratory birds adjust to the advancement of spring by shortening migration distance? The response of the pied flycatcher to latitudinal photoperiodic variation. Global Change Biology 14, 2516–2522.			1		1
0	0	0	0	1	0	0				1		Oxford Ornithological Society records of arrival and departure dates	1	1	1		Cotton, P. A. (2003). Avian migration phenology and global climate change. Proceedings of the National Academy of Sciences, USA 100, 12219–12222.						1
0	0	0	1	0	0	0			1			ring recoveries	1	1		1	den Held, J. J. (1981). Population changes in the purple heron in relation to drought in the wintering area. Ardea 69, 185–191. (ONLY ABSTRACT available online)									1
0	1	1	0	0	0	0				1		French Breeding Bird Survey	1	1	1		Devictor, V., Julliard, R., Couvet, D. & Jiguet, F. (2008). Birds are tracking climate warming, but not fast enough. Proceedings of the Royal Society of London, Series B: Biological Sciences 275, 2743–2748.			1							1
0	0	0	0	0	0	1	1	1		1		BirdLife International World Bird Database - Range maps	1	1	1		Doswald, N., Willis, S.G., Collingham, Y. C., Pain, D. J., Green, R. E. & Huntley, B. (2009). Potential impacts of climatic change on the breeding and non-breeding ranges and migration distance of European Sylvia warblers. Journal of Biogeography 36, 1194–1208.			1
0	1	1	0	0	0					1		BTO/JNCC/RSPB Breeding Bird Survey	1	1	1		Douglas, D. J. T., Newson, S. E., Leech, D. I., Noble, D. G.&Robinson, R. A. (2010). How important are climate-induced changes in host availability for population processes in an obligate brood parasite, the European cuckoo? Oikos 119, 1834–1840.										1
													0	1		1	Erni, B., Liechti, F., Underhill, L.G. & Bruderer, B. (2002). Wind and rain govern the intensity of nocturnal bird migration in central Europe - A log-linear regression analysis. Ardea 90, 155–166. (Contact felix.liechti@vogelwarte.ch)						1
0	1	0	0	1	1	0					1	long-term sightings of arrival dates	1	1		1	Forchhammer, M. C., Post, E. & Stenseth, N. C. (2002). North Atlantic Oscillation timing of long- and short-distance migration. Journal of Animal Ecology 71, 1002–1014.		1
0	0	1	0	0	0	0				1		Wetland Bird Survey (UK)	1	1		1	Gill, J. A., Norris, K., Potts, P. M., Gunnarsson, T.G., Atkinson, P.W. & Sutherland, W. J. (2001). The buffer effect and large scale regulation in migratory birds. Nature 412, 436–438.							1
0	0	0	1	0	0	0	1	1				data from Perrins and McCleery, started by David Lack (but collected by RSPB volunteers)	1		1		Goodenough, A. E.,Hart, A. G.&Stafford, R. (2010). Is adjustment of breeding phenology keeping pace with the need for change? Linking observed response in woodland birds to changes in temperature and selection pressure. Climatic Change 102, 687–697.								1
0	1	1	0	0	0	0				1		Instituto Nacional de Meteorologia (INM) - volunteer network in Spain	1	1	1		Gordo, O. & Sanz, J. J. (2006). Climate change and bird phenology: A long-term study in the Iberian Peninsula. Global Change Biology 12, 1993–2004.	1
0	1	1	0	0	0	0				1		Instituto Nacional de Meteorologia (INM) - volunteer network in Spain	1	1	1		Gordo, O. & Sanz, J. J. (2008). The relative importance of conditions in wintering and passage areas on spring arrival dates: the case of long-distance Iberian migrants. Journal of Ornithology 149, 199–210.						1
													0	1	1		Gordo, O., Brotons, L., Ferrer, X. & Comas, P. (2005). Do changes in climate patterns in wintering areas affect the timing of the spring arrival of trans-Saharan migrant birds? Global Change Biology 11, 12–21. http://onlinelibrary.wiley.com/doi/10.1111/j.1365-2486.2004.00875.x/abstract						1
0	1	1	1	1	0	0				1		network of volunteer winter observers in Iceland	1	1	1		Gunnarsson, T.G., Gill, J. A., Atkinson, P. G., Gélinaud, G., Potts, P.M., Croger, R. E., Gudmundsson, G.A., Appleton, G. F. & Sutherland, W. J. (2006). Population-scale drivers of individual arrival times in migratory birds. Journal of Animal Ecology 75, 1119–1127.	1
													0	1		1	Gunnarsson, T.G., Gill, J. A., Newton, J., Potts, P. M. & Sutherland, W. J. (2005). Seasonalmatching of habitat quality and fitness inmigratory birds. Proceedings of the Royal Society of London, Series B: Biological Sciences 272, 2319–2323.							1
							1	1					0				Gwinner, E. (1968). Artspezifische muster der zugunruhe bei laubsängern und ihre mögliche bedeutung für die beendigung des zuges im winterquartier. Zeitschrift für Tierpsychologie 25, 843–853.		1
													0	1		1	Gwinner, E. (1996). Circadian and circannual programmes in avian migration. Journal of Experimental Biology 199, 39–48.		1		1
													0	1		1	Hedenström, A. & Alerstam, T. (1995). Optimal flight speed of birds. Philosophical Transactions of the Royal Society of London, Series B: Biological Sciences 348, 471–487.						1
													0	1		1	Hedenström, A. (2006). Scaling of migration and the annual cycle of birds. Ardea 94, 399–408.							1
0	0	0	1	0	0	0			1		1	ringing recoveries	1	1		1	Hedenström, A. (2008). Adaptations to migration in birds: Behavioural strategies, morphology and scaling effects. Philosophical Transactions of the Royal Society of London, Series B: Biological Sciences 363, 287–299. (ACTUALLY A REVIEW - draws on migration speeds from ringing studies)						1	1
0	1	1	0	0	0	0					1	Common Bird Census in Denmark	1	1		1	Heldbjerg, H. & Fox, T. A. D. (2008). Long-term population declines in Danish trans-Saharan migrant birds. Bird Study 55, 267–279.									1
													0	1		1	Helm, B. & Visser, M. E. (2010). Heritable circadian period length in a wild bird population. Proceedings of the Royal Society of London, Series B: Biological Sciences 277, 3335–3342.				1
													0	1		1	Helm, B.&Gwinner, E. (2006).Migratory restlessness in an equatorial nonmigratory bird. PLoS Biology 4, 611–614.				1
													0	1		1	Helm, B., Schwabl, I. & Gwinner, E. (2009). Circannual basis of geographically distinct bird schedules. Journal of Experimental Biology 212, 1259–1269.				1
													0	1		1	Herrmann, S.M., Anyamba, A.&Tucker, C. J. (2005).Recent trends in vegetation dynamics in the African Sahel and their relationship to climate. Global Environmental Change 15, 394–404.						1
0	0	1	0	0	0	0					1	US Breeding Bird Survey	1	1	1		Hitch, A. T.& Leberg, P. L. (2007). Breeding distributions of North American bird species moving north as a result of climate change. Conservation Biology 21, 534–539.			1
													0	1	1		Holmes, R. T. & Sherry, T. W. (2001). Thirty-year bird population trends in an unfragmented temperate deciduous forest: Importance of habitat change. Auk 118, 589–609.									1
0	0	0	0	0	0	0			1		1	sightings of rings by public (and probably ringers)	1	1		1	Hötker, H. (2002). Arrival of pied avocets Recurvirostra avosetta at the breeding site: Effects of winter quarters and consequences for reproductive success. Ardea 90, 379–387.						1
0	0	0	1	0	0	0	1	1		1		phenology yearbooks starting in 1881	1	1	1		Hubálek, Z. (2004). Global weather variability affects avian phenology: A long-term analysis, 1881-2001. Folia Zoologica 53, 227–236.		1
													0	1		1	Hulme, M., Doherty, R., Ngara, T., New, M. & Lister, D. (2001). African climate change: 1900-2100. Climate Research 17, 145–168.						1
0	0	1	0	0	0	0				1		lots of range data	1	1	1		Huntley, B., Green, R. E., Collingham, Y.C. & Willis, S. G. (2007). A climatic atlas of European breeding birds. Durham University, RSPB, and Lynx Edicions, Barcelona, Spain.			1
0	0	0	1	0	0	0			1	1		Ringing scheme of the "Vogelwarte Helgoland"	1	1	1		Hüppop, O. & Hüppop, K. (2003). North Atlantic Oscillation and timing of spring migration in birds. Proceedings of the Royal Society of London, Series B: Biological Sciences 270, 233–240.		1
0	0	0	1	0	0	0			1	1		Ringing scheme of the "Vogelwarte Helgoland"	1	1	1		Hüppop, O. & Winkel, W. (2006). Climate change and timing of spring migration in the long-distance migrant Ficedula hypoleuca in central Europe: The role of spatially different temperature changes along migration routes. Journal of Ornithology 147, 344–353.	1				1		1
													0	1	1		Inouye, D. W., Barr, B., Armitage, K. B.&Inouye, B. D. (2000). Climate change is affecting altitudinal migrants and hibernating species. Proceedings of the National Academy of Sciences, USA 97, 1630–1633.								1
0	0	1	0	0	0	0				1		EU and US BBS	1	1	1		Jones, T.&Cresswell, W. (2010). The phenology mismatch hypothesis: are declines of migrant birds linked to uneven global climate change? Journal of Animal Ecology 79, 98–108.								1
0	0	0	1	0	0	0			1	1		bird observatories and ringing stations	1	1	1		Jonzén, N., Lindén, A., Ergon, T., Knudsen, E., Vik, J.O., Rubolini, D., Piacentini, D., Brinch, C., Spina, F., Karlsson, L., Stervander, M., Andersson, A., Waldenstr¨om, J., Lehikoinen, A., Edvardsen, E., Solvang, R. & Stenseth, N. C. (2006). Rapid advance of spring arrival dates in long-distance migratory birds. Science 312, 1959–1961.	1	1		1	1	1
0	0	0	1	0	0	0			1	1		bird observatories and ringing stations	1	1	1		Jonzén, N., Lindén, A., Ergon, T., Knudsen, E., Vik, J.O., Rubolini, D., Piacentini, D., Brinch, C., Spina, F., Karlsson, L., Stervander, M., Andersson, A.,Waldenström, J., Lehikoinen, A., Edvardsen, E., Solvang, R.& Stenseth,N. C. (2007).Response to comment on ‘‘Rapid advance of spring arrival dates in long-distance migratory birds’’. Science 315, 598c.	1				1
													0	1		1	Karlsen, S. R., H, K. A., Wielgolaski, F. E., Tolvanen, A., T, H., Poikolainen, J.&Kubin, E. (2009).Growing-season trends in Fennoscandia 1982–2006, determined from satellite and phenology data. Climate Research 39, 275–286.	1
0	1	0	1	0	0	0			1	1		bird observatories/ringing stations	1	1	1		Knudsen, E., Lindén Ergon, T., Jonzén, N., Vik, J.O., Knape, J., Røer, J. E. & Stenseth, N. C. (2007). Characterizing bird migration phenology using data from standardized monitoring at bird observatories. Climate Research 35, 59–77.	1								1
													0	1		1	Kok, O. B., van Ee, C. A.&Nel, D. G. (1991). Daylength determines departure date of the spotted flycatcher Muscicapa striata from its winter quarters. Ardea 79, 63–65.				1
													0	1		1	Kokko, H. (1999). Competition for early arrival in migratory birds. Journal of Animal Ecology 68, 940–950.					1
0	1	1	0	0	0	0				1		Christmas Bird Count	1	1	1		La Sorte, F. A.&Thompson, F. R. (2007). Poleward shifts in winter ranges of North American birds. Ecology 88, 1803–1812.			1
0	1	1	0	0	0	0				1		Christmas Bird Count	1	1	1		La Sorte, F. A., Lee, T.M., Wilman, H. & Jetz, W. (2009). Disparities between observed and predicted impacts of climate change on winter bird assemblages. Proceedings of the Royal Society of London, Series B: Biological Sciences 276, 3167–3174.										1
0	0	1	0	0	0	0				1		Atlas of European Breeding Birds, Lake Constace Bird Atlas	1	1	1		Lemoine, N.&Böhning-Gaese,K. (2003). Potential impact of global climate change on species richness of long-distance migrants. Conservation Biology 17, 577–586.										1
0	1	1	0	0	0	0				1		Breeding Bird Atlas of Lake Constance	1	1	1		Lemoine, N., Bauer, H.G., Peintinger, M. & Böhning-Gaese, K. (2007a). Effects of climate and land-use change on species abundance in a central European bird community. Conservation Biology 21, 495–503.									1	1
0	0	1	0	0	0	0				1		Atlas of European Breeding Birds	1	1	1		Lemoine, N., Schaefer, H. C. & Böhning-Gaese, K. (2007b). Species richness of migratory birds is influenced by global climate change. Global Ecology and Biogeography 16, 55–64.										1
0	0	0	1	0	0	0	1		1			observatories	1	1	1		Loxton, R.G. & Sparks, T. H. (1999). Arrival of spring migrants at Portland, Skokholm, Bardsey and Calf of Man. Bardsey Observatory Report 42, 105–143.		1
0	1	1	0	0	0	0					1	various volunteer wader-monitoring schemes in several countries	1	1	1		Maclean, I.M. D., Austin, G. E., Rehfisch, M. M., Blew, J., Crowe, O., Delany, S., Devos, K., Deceuninck, B., Guenther, K., Laursen, K., Van Roomen, M. & Wahl, J. (2008). Climate change causes rapid changes in the distribution and site abundance of birds in winter. Global Change Biology 14, 2489–2500.			1
0	1	0	1	0	0	0			1	1		volunteers at banding stations	1	1	1		Marra, P. P., Francis, C.M., Mulvihill, R. S. & Moore, F. R. (2005). The influence of climate on the timing and rate of spring bird migration. Oecologia 142, 307–315.						1
													0	1		1	Marra, P. P., Hobson, K. A. & Holmes, R. T. (1998). Linking winter and summer events in a migratory bird by using stable-carbon isotopes. Science 282, 1884–1886.				1		1	1		1
0	0	0	0	1	0	0			1	1		Leicestershire and Rutland Ornithological Society	1	1	1		Mason, C. F. (1995). Long-term trends in the arrival dates of spring migrants. Bird Study 42, 182–189.				1
													0	1		1	Menzel, A. (2000). Trends in phenological phases in Europe between 1951 and 1996. International Journal of Biometeorology 44, 76–81.		1
0	0	0	0	0	1	0	1	1				old journals	1	1		1	Miller-Rushing, A. J., Inouye, D.W. & Primack, R. B. (2008a). How well do first flowering dates measure plant responses to climate change? The effects of population size and sampling frequency. Journal of Ecology 96, 1289–1296.	1								1
													0	1	1		Miller-Rushing, A. J., Lloyd-Evans, T.L., Primack, R.B. & Satzinger, P. (2008b). Bird migration times, climate change, and changing population sizes. Global Change Biology 14, 1959–1972.	1	1
0	1	0	1	0	0	0			1	1		banding station volunteers	1	1	1		Mills, A. M. (2005). Changes in the timing of spring and autumn migration in North American migrant passerines during a period of global warming. Ibis 147, 259–269.	1
													0	1		1	Møller, A. P. (2007b). Tardy females, impatient males: Protandry and divergent selection on arrival date in the two sexes of the barn swallow. Behavioral Ecology and Sociobiology 61, 1311–1319.					1			1
													0	1		1	Møller, A. P. (2008). Distribution of arrival dates in a migratory bird in relation to environmental conditions, natural selection and sexual selection. Ethology Ecology & Evolution 20, 193–210.	1								1
													0	1	1		Møller, A. P. (2009). Host–parasite interactions and vectors in the barn swallow in relation to climate change. Global Change Biology 16.										1
													0	1		1	Møller, A. P., de Lope, F. & Saino, N. (2004a). Parasitism, immunity, and arrival date in a migratory bird, the barn swallow. Ecology 85, 206–219.										1
0	1	0	1	0	0	0			1			volunteer ringers who banded nestlings	1	1	1		Møller, A. P., Flensted-Jensen, E., Klarborg, K., Mardal, W. & Nielsen, J. T. (2010a). Climate change affects the duration of the reproductive season in birds. Journal of Animal Ecology 79, 777–784.							1
0	0	0	1	0	0	0			1			european bird observatories and BirdLife International database	1	1	1		Møller, A. P., Rubolini, D. & Lehikoinen, E. (2008). Populations of migratory bird species that did not show a phenological response to climate change are declining. Proceedings of the National Academy of Sciences, USA 105, 16195–16200.									1
													0	1		1	Møller, A.P., Balbontín, J., Cuervo, J. J., Hermosell, I.G. & de Lope, F. (2009a). Individual differences in protandry, sexual selection, and fitness. Behavioral Ecology 20, 433–440.		1					1	1
													0	1	1		Møller, A.P., Flensted-Jensen, E. & Mardal, W. (2009b). Adjustment of the annual cycle to climatic change in a long-lived migratory bird species. Current Zoology 55, 92–101.							1
0	0	1	1	0	0	1			1			museum collections, nest record schemes, and bird ringing databases	1	1	1		Møller, A.P.,Saino, N.,Adamik, P., Ambrosini, R.,Antonov, A. D. C., Stokke, B. G., Fossøy, F., Lehikoinen, E., Martin-Vivaldi, M., Moksnes, A., Moskat, C., Røskaft, E., Rubolini, D., Schulze-Hagen, K., Soler, M. & Shykoff, J. A. (2010b). Rapid change in host use of the common cuckoo Cuculus canorus linked to climate change. Proceedings of the Royal Society of London, Series B: Biological Sciences…										1
													0	1	1		Møller,A. P. (2007a). Interval between clutches, fitness, and climate change. Behavioral Ecology 18, 62–70.							1
													0	1		1	Moussus, J. P., Juillard, R. & Jiguet, F. (2010). Featuring 10 phenological estimators using simulated data. Methods in Ecology and Evolution 1, 140–150.	1								1
0	1	0	1	0	0	0			1			volunteers at Delta Waterfowl and Wetlands Research Station	1	1	1		Murphy-Klassen, H.M., Underwood, T. J., Sealy, S. G. & Czyrnyj, A. A. (2005). Long-term trends in spring arrival dates of migrant birds at Delta Marsh, Manitoba, in relation to climate change. Auk 122, 1130–1148.	1
0	0	0	1	0	0	0			1			data from Bird Ringing Centre in Prague -birds banded as nestlings & Czech Ringing Scheme	1	1	1		Najmanov´a, L.&Adamík, P. (2009). Effect of climatic change on the duration of the breeding season in three European thrushes. Bird Study 56, 349–356.							1
													0	1		1	Newton, I. (2004). Population limitation in migrants. Ibis 146, 197–226.									1
													0	1		1	Newton, I. (2006b). Can conditions experienced during migration limit the population levels of birds? Journal of Ornithology 147, 146–166.									1
													0	1		1	Niehaus, A. C. & Ydenberg, R. C. (2006). Ecological factors associated with the breeding and migratory phenology of high-latitude breeding western sandpipers. Polar Biology 30, 11–17.										1
													0	1		1	Norris, D. R. (2005). Carry-over effects and habitat quality in migratory populations. Oikos 109, 178–186.							1
0	1	1	1	0	0	0			1			BTO Common Bird Census & Waterways Bird Survey, ringing and nest records	1	1		1	Peach, W., Baillie, S. & Underhill, L. (1991). Survival of British sedge warblers Acrocephalus schoenobaenus in relation to West African rainfall. Ibis 133, 300–305.									1
													0	1	1		Pearce-Higgins, J.W., Yalden, D.W. & Whittingham,M. J. (2005). Warmer springs advance the breeding phenology of golden plovers Pluvialis apricaria and their prey (Tipulidae). Oecologia 143, 470–476.								1
													0	1	1		Peñuelas, J., Filella, I. & Comas, P. (2002). Changed plant and animal life cycles from 1952 to 2000 in the Mediterranean region. Global Change Biology 8, 531–544.	1
													0	1		1	Pulido, F. & Berthold, P. (2010). Current selection for lower migratory activity will drive the evolution of residency in a migratory bird population. Proceedings of the National Academy of Sciences, USA 107, 7341–7346.			1		1
													0	1	1		Pulido, F. & Widmer, M. (2005). Are long-distance migrants constrained in their evolutionary response to environmental change? Causes of variation in the timing of autumnmigration in a blackcap (S. atricapilla) and two garden warbler (Sylvia borin) populations. Annals of the New York Academy of Sciences 1046, 228–241.		1		1
0	1	1	0	0	0	0						Breeding Bird Monitoring Programme of the Czech Society for Ornithology	1	1	1		Reif, J., Storch, D., Vorisek, P., Stastny, K. & Bejcek, V. (2008a). Bird-habitat associations predict population trends in central European forest and farmland birds. Biodiversity and Conservation 17, 3307–3319.										1
0	1	1	0	0	0	0						Breeding Bird Monitoring Programme of the Czech Society for Ornithology	1	1		1	Reif, J., Vermouzek, Z., Vorisek, P., Stastny, K., Bejcek, V. & Flousek, J. (2010). Population changes in Czech passerines are predicted by their life-history and ecological traits. Ibis 152, 610–621.										1
0	1	1	0	0	0	0						Breeding Bird Monitoring Programme of the Czech Society for Ornithology	1	1	1		Reif, J., Vorisek, P., Stastny, K., Koschova, M. & Bejcek, V. (2008b). The impact of climate change on long-term population trends of birds in a central European country. Animal Conservation 11, 412–421.										1
0	1	1	0	0	0	0						US BBS	1	1		1	Robbins, C. S., Sauer, J. R., Greenberg, R. & Droege, S. (1989). Population declines in North American birds that migrate to the Neotropics. Proceedings of the National Academy of Sciences, USA 86, 7658–7662.									1
							1	0				ringing stations, which usually means volunteers, but this was on uninhabited islands	undetermined		1		Robson, D. & Barriocanal, C. (2010). Ecological conditions in wintering and passage areas as determinants of timing of spring migration in trans-Saharan migratory birds. Journal of Animal Ecology. doi: 10.1111/j.1365–2656.2010.01772.x						1
						1						museum collections - but that would be old-time "volunteers" (should those count?)	0			1	Rohwer, S., Ricklefs, R. E., Rohwer, V. G. & Copple, M. M. (2009). Allometry of the Duration of Flight Feather Molt in Birds. PLoS Biology 7, e1000132.			1	1		1	1		1
													0	1	1		Rubolini, D., Ambrosini, R., Caffi, M., Brichetti, P., Armiraglio, S. & Saino, N. (2007a). Long-term trends in first arrival and first egg laying dates of some migrant and resident bird species in northern Italy. International Journal of Biometeorology 51, 553–563.
													0	1	1		Rubolini, D., Saino, N. & Møller, A. P. (2010). Migratory behaviour constrains the phenological response of birds to climate change. Climate Research 42, 45–55.		1
													0	1		1	Sætre, G. P., Post, E. & Král, M. (1999). Can environmental fluctuation prevent competitive exclusion in sympatric flycatchers? Proceedings of the Royal Society of London, Series B: Biological Sciences 266, 1247–1251.										1
												first arrival dates from published studies?	0	1	1		Saino, N.&Ambrosini, R. (2008). Climatic connectivity between Africa and Europe may serve as a basis for phenotypic adjustment of migration schedules of trans- Saharan migratory birds. Global Change Biology 14, 250–263.						1
													0	1	1		Saino, N., Ambrosini, R., Rubolini, D., von Hardenberg, J., Provenzale, A., Hüppop, K., Hüppop, O., Lehikoinen, A., Lehikoinen, E., Rainio, K., Romano, M. & Sokolov, L. (2010). Climate warming, ecological mismatch at arrival and population decline in migratory birds. Proceedings of the Royal Society of London, Series B: Biological Sciences. Doi: 10.1098/rspb.2010.1778.								1	1
0	0	0	1	1	0	0	1	1	1			first arrival dates (unpublished and published) (co-author said it was bird clubs in Finland and ringing station in Finland)	1		1		Saino, N., Rubolini, D., Lehikoinen, E., Sokolov, L. V., Bonisoli-Alquati, A., Ambrosini, R., Boncoraglio, G. & Møller, A. P. (2009). Climate change effects on migration phenology may mismatch brood parasitic cuckoos and their hosts. Biology Letters 5, 539–541.										1
0	0	0	1	0	0	0			1			ringing stations	1	1	1		Saino, N., Rubolini,D., Jonz´en,N., Ergon, T., Montemaggiori, A., Stenseth, N. C. & Spina, F. (2007). Temperature and rainfall anomalies in Africa predict timing of spring migration in trans-Saharan migratory birds. Climate Research 35, 123–134.	1					1
													0	1	1		Saino, N., Szep, T., Romano, M., Rubolini, D., Spina, F.&Møller, A. P. (2004). Ecological conditions during winter predict arrival date at the breeding quarters in a trans-Saharan migratory bird. Ecology Letters 7, 21–25.	1			1	1		1
0	1	0	1	0	0	0			1			ringing station	1	1	1		Salewski, V., Hochachka, W.M. & Fiedler, W. (2010). Global warming and Bergmann’s rule: do central European passerines adjust their body size to rising temperatures? Oecologia 162, 247–260.			1	1		1	1		1
0	0	1	0	0	0	0						Birds of Europe Database - compiliation from BirdLife International	1	1	1		Sanderson, F. J., Donald, P. F., Pain, D. J., Burfield, I. J. & van Bommel, F. P. J. (2006). Long-term population declines in Afro-Palearctic migrant birds. Biological Conservation 131, 93–105.									1
													0	1	1		Sanz, J. J., Potti, J., Moreno, J., Merino, S. & Frías, O. (2003). Climate change and fitness components of a migratory bird breeding in the Mediterranean region. Global Change Biology 9, 461–472.								1
							1	1				used range maps from book by Snow	undetermined		1		Schaefer, H. C., Jetz, W.&Böhning-Gaese, K. (2008). Impact of climate change on migratory birds: Community reassembly versus adaptation. Global Ecology and Biogeography 17, 38–49.										1
													0	1	1		Schaefer, T., Ledebur, G., Beier, J.&Leisler, B. (2006). Reproductive responses of two related coexisting songbird species to environmental changes: Global warming, competition, and population sizes. Journal of Ornithology 147, 47–56.									1
													0	1		1	Sergio, F., Blas, J., Forero, M. G., Donázar, J.A. & Hiraldo, F. (2007). Sequential settlement and site dependence in a migratory raptor. Behavioral Ecology 18, 811–821.								1
													0	1		1	Shamoun-Baranes, J., Baharad, A., Alpert, P., Berthold, P., Yom-Tov, Y., Dvir, Y. & Leshem, Y. (2003). The effect of wind, season and latitude on the migration speed of white storks Ciconia ciconia, along the eastern migration route. Journal of Avian Biology 34, 97–104.						1
													0	1	1		Sillett, T. S., Holmes, R. T. & Sherry, T. W. (2000). Impacts of a global climate cycle on population dynamics of a migratory songbird. Science 288, 2040–2042.									1
0	0	0	1	0	0	0			1			ringing stations	1	1		1	Sinelschikova, A., Kosarev, V., Panov, I. & Baushev, A. N. (2007). The influence of wind conditions in Europe on the advance in timing of the spring migration of the song thrush (Turdus philomelos) in the south-east Baltic region. International Journal of Biometeorology 51, 431–440.						1
													0	1		1	Smith, R. J. & Moore, F. R. (2005). Arrival timing and seasonal reproductive performance in a long-distance migratory landbird. Behavioral Ecology and Sociobiology 57, 231–239.								1
													0	1		1	Sparks, T. H., Aasa, A., Huber, K. & Wadsworth, R. (2009). Changes and patterns in biologically relevant temperatures in Europe 1941–2000. Climate Research 39, 191–207.	1	1
0	1	1	0	0	0	0						UK bird reports	1	1		1	Sparks, T. H., Huber, K. & Tryjanowski, P. (2008). Something for the weekend? Examining the bias in avian phenological recording. International Journal of Biometeorology 52, 505–510.	1								1
0	0	0	0	1	1	0			1			uncoordinated observations at all levels (individual, county, etc)	1	1		1	Sparks, T. H., Roberts, D. R. & Crick, H. Q. P. (2001). What is the value of first arrival dates of spring migrants in phenology? Avian Ecology and Behaviour 7, 75–85.	1								1
0	0	1	0	0	0	0						UK bird reports	1	1	1		Sparks, T.H. & Tryjanowski, P. (2007). Patterns of spring arrival dates differ in two hirundines. Climate Research 35, 159–164.										1
													0	1	1		Stenseth, N. C., Chan, K. S., Tavecchia, G., Coulson, T., Mysterud, A., Clutton-Brock, T. & Grenfell, B. (2004). Modelling non-additive and nonlinear signals from climatic noise in ecological time series: Soay sheep as an example. Proceedings of the Royal Society of London, Series B: Biological Sciences 271, 1985–1993.										1
0	1	0	1	0	0	0			1			banders at bird observatory	1	1	1		Stervander, M., Lindström, Å., Jonzén, N. & Andersson, A. (2005). Timing of spring migration in birds: Long-term trends, North Atlantic Oscillation and the significance of different migration routes. Journal of Avian Biology 36, 210–221.		1
													0	1		1	Stöckli, R. & Vidale, P. L. (2004). European plant phenology and climate as seen in a 20-year AVHRR land-surface parameter dataset. International Journal of Remote Sensing 25, 3303–3330.	1	1
0	1	1	0	0	0	0						US BBS and observatories	1	1	1		Stralberg, D., Jongsomjit, D., Howell, C. A., Snyder, M. A., Alexander, J. D., Wiens, J. A. & Root, T. L. (2009). Re-shuffling of species with climate disruption: a no-analog future for California birds? PLoS ONE 4, e6825										1
													0	1		1	Strandberg, R. & Alerstam, T. (2007). The strategy of fly-and-forage migration, illustrated for the osprey (Pandion haliaetus). Behavioral Ecology and Sociobiology 61, 1865–1875.						1
0	0	0	0	1	0	0				1		Champaign County Audubon Society	1	1	1		Strode, P. K. (2003). Implications of climate change for North American wood warblers (Parulidae). Global Change Biology 9, 1137–1144.							1	1
													0	1		1	Studds, C. E. & Marra, P. P. (2005). Non-breeding habitat occupancy and population processes: An upgrade experiment with a migratory bird. Ecology 86, 2380–2385.				1					1
													0	1	1		Studds, C. E. & Marra, P. P. (2007). Linking fluctuations in rainfall to nonbreeding season performance in a long-distance migratory bird, Setophaga ruticilla. Climate Research 35, 115–122.						1	1		1
0	0	0	1	0	0	0			1			other than some records from Polish Ringing Scheme, all aggregation of professional sources	1	1		1	Sutherland, W. J. (1998). Evidence for flexibility and constraint in migration systems. Journal of Avian Biology 29, 441–446.			1	1
0	1	0	0	1	0	0						volunteers of the Nyfregyhaza Chapter of the Hungarian Ornithological Society	1	1		1	Szép, T. (1995). Relationship between West African rainfall and the survival of the Central European adult Sand Martin Riparia riparia population. Ibis 137, 162–168.									1
0	0	0	1	0	0	0			1			EURING databank	1	1	1		Szép, T., Møller, A. P., Piper, S., Nuttall, R., Szabo, Z. D. &Pap, P. L. (2006). Searching for potential wintering and migration areas of a Danish barn swallow population in South Africa by correlating NDVI with survival estimates. Journal of Ornithology 147, 245–253.									1
													0	1	1		Teplitsky, C., Mills, J. A., Alho, J. S., Yarrall, J.W. & Merilä, J. (2008). Bergmann’s rule and climate change revisited: Disentangling environmental and genetic responses in a wild bird population. Proceedings of the National Academy of Sciences, USA 36, 13492–13496.			1	1		1	1		1
0	1	1	0	0	0	0						many volunteer recorder databases	1	1	1		Thackeray, S. J., Sparks, T.H., Frederiksen, M., Burthe, S., Bacon, P. J., Bell, J. R., Botham, M. S., Brereton, T. M., Bright, P.W., Carvalho, L., Clutton-Brock, T., Dawson, A., Edwards, M., Elliott, J.M., Harrington, R., Johns, D., Jones, I. D., Jones, J. T., Leech, D. I., Roy, D. B., Scott, W. A., Smith, M., Smithers, R. J., Winfield, I. J. & Wanless, S. (2010). Trophic level asynchrony in rat…								1
0	1	1	0	0	0	0						Common Bird Census and UK BBS	1	1	1		Thaxter, C. B., Joys, A. C., Gregory, R.D., Baillie, S. R. & Noble, D.G. (2010). Hypotheses to explain patterns of population change among breeding bird species in England. Biological Conservation 143, 2006–2019.									1
0	0	1	0	0	0	0						UK Breding Bird Atlas	1	1	1		Thomas, C. D. & Lennon, J. J. (1999). Birds extend their ranges northwards. Nature 399, 213–213.			1
													0	1		1	Thorup, K., Alerstam, T., Hake, M.& Kjellén, N. (2006). Traveling or stopping of migrating birds in relation to wind: An illustration for the osprey. Behavioral Ecology 17, 497–502.						1
													0	1		1	Thorup, K., Bisson, I. A., Bowlin, M. S., Holland, R. A., Wingfield, J. C., Ramenofsky, M. & Wikelski,M. (2007). Evidence for a navigational map stretching across the continental US in a migratory songbird. Proceedings of the National Academy of Sciences, USA 104, 18115–18119.				1
0	1	0	1	0	0	0			1			ringing stations	1	1	1		Tøttrup, A.P., Rainio, K., Coppack, T., Lehikoinen, E., Rahbek, C. & Thorup, K. (2010). Local temperature fine-tunes the timing of spring migration in birds. Integrative and Comparative Biology 50, 293–304.						1
0	0	0	1	0	0	0			1			ringing stations	1	1		1	Tøttrup,A. P., Thorup,K., Rainio,K., Yosef,R., Lehikoinen, E. & Rahbek, C. (2008). Avian migrants adjust migration in response to environmental conditions en route. Biology Letters 4, 685–688.						1
0	0	0	1	0	0	0			1			bird observatories	1	1	1		Vähätalo, A.V., Rainio, K., Lehikoinen, A. & Lehikoinen, E. (2004). Spring arrival of birds depends on the North Atlantic Oscillation. Journal of Avian Biology 35, 210–216.	1
0	0	1	0	0	0	0						US BBS	1	1		1	Valiela, I. & Martinetto, P. (2007). Changes in bird abundance in eastern North America: Urban sprawl and global footprint? Bioscience 57, 360–370.									1
0	1	0	1	0	0	0			1			PowderMill banding station volunteers	1	1	1		Van Buskirk, J., Mulvihill, R. S.&Leberman, R. C. (2010). Declining body sizes in North American birds associated with climate change. Oikos 119, 1047–1055.			1	1		1	1		1
0	0	0	0	1	0	0				1		Kymenlaakso Birding Society	1	1		1	van der Graaf, S. A. J., Stahl, J., Klimkowska, A., Bakker, J. P. & Drent, R. H. (2006). Surfing on a green wave - how plant growth drives spring migration in the Barnacle Goose Branta leucopsis. Ardea 94, 567–577.						1
0	1	1	0	0	0	0						Dutch Breeding Bird Monitoring Program	1	1			Van Turnhout, C. A.M., Foppen, R. P. B., Leuven, R. S. E. W., Van Strien, A. & Siepel, H. (2010). Life-history and ecological correlates of population change in Dutch breeding birds. Biological Conservation 143, 173–181.									1	1
													0	1	1		Végvári, Z., Bókony, V., Barta, Z. & Kovács, G. (2009). Life history predicts advancement of avian spring migration in response to climate change. Global Change Biology 16, 1–11.	1
0	0	0	1	0	0	0			1			Finnish Ringing Office	1	1		1	Vepsäläinen, K. (1968). The effect of the cold spring 1966 upon the Lapwing Vanellus vanellus in Finland. Ornis Fennica 45, 33–47.								1
													0	1		1	Visser, M. E. & Sanz, J. J. (2009). Solar activity affects avian timing of reproduction. Biology Letters 5, 739–742.								1
													0	1	1		Visser, M. E., Holleman, L. J. M. & Gienapp, P. (2006). Shifts in caterpillar biomass phenology due to climate change and its impact on the breeding biology of an insectivorous bird. Oecologia 147, 164–172.								1
													0	1	1		Visser, M. E., Holleman, L. J.M.&Caro, S. P. (2009a). Temperature has a causal effect on avian timing of reproduction. Proceedings of the Royal Society of London, Series B: Biological Sciences 276, 2323–2331.								1
0	0	0	1	0	0	0			1			Dutch Ringing Centre	1	1	1		Visser, M.E., Perdeck, A.C., van Balen, J.H. & Both, C. (2009b). Climate change leads to decreasing bird migration distances. Global Change Biology 15, 1859–1865.			1
0	1	0	0	1	0	0			1			Maine birders	1	1	1		Wilson, W. H., Jr. (2009). Variability of arrival dates of Maine migratory breeding birds: Implications for detecting climate change. Northeastern Naturalist 16, 443–454.		1
													0	1		1	Wingfield, J. C. (2008). Organization of vertebrate annual cycles: Implications for control mechanisms. Philosophical Transactions of the Royal Society of London, Series B: Biological Sciences 363, 425–441.							1
													0	1	1		Zalakevicius, M., Bartkeviciene, G., Raudonikis, L. & Janulaitis, J. (2006). Spring arrival response to climate change in birds: A case study from Eastern Europe. Journal of Ornithology 147, 326–343.		1
0	1	1	0	0	0	0						NY Breeding Bird Atlas	1	1	1		Zuckerberg, B., Woods, A.M.&Porter, W. F. (2009). Poleward shifts in breeding bird distributions in New York State. Global Change Biology 15, 1866–1883.			1
